# Supplementary material for: TYMV and TRV infect Arabidopsis thaliana by expressing weak suppressors of RNA silencing and inducing host RNASE THREE LIKE1
Source: PLoS Pathog. 2023 Jan 25;19(1):e1010482. doi: 10.1371/journal.ppat.1010482 (PMC9901757; doi:10.1371/journal.ppat.1010482)
Supplement: S1 Table — (XLSX) [file ppat.1010482.s003.xlsx]

## Sheet: Sheet1
S1 Table: Primers used for genotyping of newly described mutant, probes synthesis and hybridization
Gene	Primer name	Primer sequence	Purpose
At4G15417 (RTL1)	RTL1-7	CCAAAACCATCGGATCAGCGG	qRT-CR
	RTL1-qPCR-5	CAACGGACCAGGTGCTTCTT
	Gabi747b05-f	GAAGTGTCAAACAGAGGAAG	rtl1-1 genotyping
	LB4	CGTCCGCAATGTGTTATTAAGTTGTCTAAGCGTC
	RTL6mR	CGAATCTCCTAAAAGCCATAGGAGTTCGTACG
	RTL1 sail seq F	CTCCTCAAACCCACCTCTTG	rtl1-2 genotyping
	RTL1 CRISPR 30-2	ACGCTTTCAGCAACAAACTC
AT1G13440 (GAPDH)	461	GGTACGACAACGAATGGGGT	qRT-CR
	462	TGACTGCGCATGGAATCAGT
AT3G17185 (TAS3)	asTAS3 5\'D7+	TGGGGTCTTACAAGGTCAAGA
IR-71	IR71-as	TCCTTTCCCTTTCCCTTTCTAC
TRV 3'UTR	TRV 3'UTR 1	CTGTTTCTGTGTATAGACTGTTTGA
	TRV 3'UTR 2	ACGTAGGCGAGGGGTTTTAC
TYMV ORF1 (CP)	TYMV-CP-F2	GGGGACAAGTTTGTACAAAAAAGCAGGCTACCATGGAAATCGACAAAGAACTCG	Gateway cloning (no tag) and probe
	TYMV-CP-R1bis	GGGGACCACTTTGTACAAGAAAGCTGGGTTTAGGTGGAAGTGTCCGTGA
TYMV ORF2 (P69)	TYMV-ORF1-F	TCGCTCCTCGATACAGACCT	qRT-CR
	TYMV-ORF1-R	CTTCAGCTCCCGAAAGTTTG
	TYMV-P69-F1	GGGGACAAGTTTGTACAAAAAAGCAGGCTACATGAGTAACGGCCTTCCAATTAGCA	Gateway cloning (N-ter tag)
	TYMV-P69-R1bis	GGGGACCACTTTGTACAAGAAAGCTGGGTTCAATCGGTGTCGGGGGC
	TYMV-P69-F2	GGGGACAAGTTTGTACAAAAAAGCAGGCTACCATGAGTAACGGCCTTCCAATTAGCA	Gateway cloning (C-ter tag)
	TYMV-P69-R2bis	GGGGACCACTTTGTACAAGAAAGCTGGGTAATCGGTGTCGGGGGCGCT
	TYMV-P69-F2	GGGGACAAGTTTGTACAAAAAAGCAGGCTACCATGAGTAACGGCCTTCCAATTAGCA	Gateway cloning (no tag) and probe
	TYMV-P69-R1bis	GGGGACCACTTTGTACAAGAAAGCTGGGTTCAATCGGTGTCGGGGGC
