# Supplementary material for: TYMV and TRV infect Arabidopsis thaliana by expressing weak suppressors of RNA silencing and inducing host RNASE THREE LIKE1
Source: PLoS Pathog. 2023 Jan 25;19(1):e1010482. doi: 10.1371/journal.ppat.1010482 (PMC9901757; doi:10.1371/journal.ppat.1010482)
Supplement: S2 Table — (XLSX) [file ppat.1010482.s004.xlsx]

## Sheet: Sheet1
S2 Table: qRT-PCR programs
Temperature	Time	Number of cycle
95°C	30s	x1
95°C	10s	x 39 for RTL1, x20 for P69
55°C	10s
72°C	30s
95°C	10s	x1
65°C	5s	x1
95°C	5s	x1
